# Supplementary material for: Photoionization Loss of Mercury's Sodium Exosphere: Seasonal Observations by MESSENGER and the THEMIS Telescope
Source: Geophys Res Lett. 2021 Apr 28;48(8):e2021GL092980. doi: 10.1029/2021GL092980 (PMC8243941; doi:10.1029/2021GL092980)
Supplement: Supplementary file 2 — Data Set S1 [file GRL-48-e2021GL092980-s002.xlsx]

## Sheet: Na+ Production
	TAA (deg) bin			FIPS Ion count rate (counts/s)				Mass loading estimate from UVVS		Mass loading estimate from THEMIS
	Start	Stop	Mid	Median	lower quartile	upper quartile	IQR	Ion Production (Na+/s)	Uncertainty	Ion Production (Na+/s)	Standard Deviation
	0	10	5	#N/A	#N/A	#N/A	#N/A	3.03506e+24	1.96419e+23	#N/A	#N/A
	10	20	15	#N/A	#N/A	#N/A	#N/A	2.77549e+24	1.39076e+23	3.44356e+24	3.68898e+23
	20	30	25	#N/A	#N/A	#N/A	#N/A	2.46008e+24	1.17763e+23	3.99918e+24	5.61342e+23
	30	40	35	0.296296	0.140537	0.406	0.265463	1.96217e+24	1.09956e+23	2.66877e+24	3.00248e+23
	40	50	45	0.163399	0.100863	0.3454	0.244536	1.36907e+24	1.0378e+23	2.11321e+24	2.4869e+23
	50	60	55	0.0874126	0.0459957	0.155458	0.109462	1.10898e+24	7.02964e+22	1.93748e+24	2.54932e+23
	60	70	65	0.121212	0.0496032	0.18068	0.131077	9.91796e+23	5.63054e+22	1.69529e+24	1.43933e+23
	70	80	75	0.0769231	0.040404	0.122807	0.082403	9.05788e+23	5.4036e+22	1.48721e+24	2.92027e+23
	80	90	85	0.0707071	0.0445833	0.0900641	0.0454808	8.9062e+23	6.84998e+22	1.16547e+24	1.37347e+23
	90	100	95	0.151515	0.0769231	0.277244	0.200321	9.28066e+23	7.72209e+22	1.19731e+24	2.10256e+23
	100	110	105	0.141667	0.107372	0.200347	0.0929754	1.05917e+24	1.23935e+23	1.54982e+24	5.3019e+23
	110	120	115	0.121212	0.0606061	0.209877	0.14927	1.17306e+24	1.23532e+23	1.31894e+24	5.38566e+23
	120	130	125	0.196078	0.109127	0.261563	0.152436	1.41761e+24	1.27085e+23	1.45881e+24	1.90147e+23
	130	140	135	0.172043	0.0802469	0.330414	0.250167	1.87194e+24	2.00594e+23	1.42485e+24	6.85685e+23
	140	150	145	0.166667	0.110041	0.390693	0.280651	2.57255e+24	2.39153e+23	2.40314e+24	2.51541e+23
	150	160	155	0.21978	0.14553	0.516129	0.370599	#N/A	#N/A	2.11939e+24	2.86623e+23
	160	170	165	0.194444	0.111111	0.296627	0.185516	#N/A	#N/A	#N/A	#N/A
	170	180	175	0.210918	0.124069	0.347985	0.223916	#N/A	#N/A	#N/A	#N/A
	180	190	185	#N/A	#N/A	#N/A	#N/A	#N/A	#N/A	#N/A	#N/A
	190	200	195	#N/A	#N/A	#N/A	#N/A	#N/A	#N/A	#N/A	#N/A
	200	210	205	0.119048	0.0674242	0.166923	0.0994988	#N/A	#N/A	#N/A	#N/A
	210	220	215	0.142857	0.0666667	0.222173	0.155506	1.04169e+24	4.15449e+22	#N/A	#N/A
	220	230	225	0.141414	0.0960317	0.233239	0.137208	1.03367e+24	7.98229e+22	#N/A	#N/A
	230	240	235	0.169697	0.106872	0.32197	0.215097	1.01385e+24	8.01615e+22	1.52657e+24	1.61039e+23
	240	250	245	0.19697	0.104911	0.402778	0.297867	9.48227e+23	7.67193e+22	1.73224e+24	2.60261e+23
	250	260	255	0.155556	0.1	0.333333	0.233333	9.32684e+23	6.24827e+22	1.84721e+24	1.44845e+23
	260	270	265	0.222222	0.115079	0.403704	0.288624	9.05666e+23	4.97701e+22	1.53945e+24	1.14935e+23
	270	280	275	0.162963	0.0877193	0.29892	0.211201	9.72802e+23	5.71077e+22	1.47704e+24	2.59803e+23
	280	290	285	0.186667	0.119048	0.305556	0.186508	9.88105e+23	5.59278e+22	1.67855e+24	2.20545e+23
	290	300	295	0.197531	0.119589	0.371212	0.251623	1.09312e+24	5.02697e+22	1.54879e+24	2.62107e+23
	300	310	305	0.28	0.140351	0.373737	0.233386	1.13819e+24	5.24132e+22	1.84553e+24	3.298e+23
	310	320	315	0.405797	0.166667	0.796296	0.62963	1.24753e+24	5.9542e+22	1.91219e+24	2.24723e+23
	320	330	325	0.347222	0.230769	0.625	0.394231	1.32092e+24	7.02539e+22	#N/A	#N/A
	330	340	335	0.333333	0.172106	0.570426	0.398321	1.27467e+24	6.66777e+22	#N/A	#N/A
	340	350	345	0.297619	0.147727	0.556006	0.408279	#N/A	#N/A	#N/A	#N/A
	350	360	355	0.350679	0.13848	0.659435	0.520955	#N/A	#N/A	#N/A	#N/A

## Sheet: Na Nightside Emission
	UVVS	TAA (deg)	Na Radiance (kR)		Model	TAA (deg)	Na Radiance (kR)	Na Loss Downtail (atoms/s)
		32.2775	117.919			33	70	2.05882
		32.2868	117.311			48	170	5
		32.2882	117.003			64	188	5.52941
		32.2894	116.13			93	145	4.26471
		32.2908	117.698			105	100	2.94118
		32.2921	116.204			124	62	1.82353
		32.2934	116.761			140	21	0.617647
		32.2947	114.887			145	17	0.5
		32.2961	117.02			160	6	0.176471
		32.2974	112.485			164	3	0.0882353
		32.2987	117.718			206.494	1.31028	0.0385377
		32.3001	116.275			209.364	0.998797	0.0293764
		32.3013	115.506			223.712	9.00798	0.264941
		32.3027	116.684			238.06	25.1559	0.739878
		32.3041	119.524			266.756	84.0725	2.47272
		32.3053	117.42			278.234	111.979	3.29349
		32.3066	117.392			289.713	111.753	3.28685
		32.308	121.513			306.93	78.6136	2.31216
		32.3093	115.135			324.148	16.3019	0.479469
		32.3106	119.509			332.756	6.40106	0.188266
		32.312	117.676			338.496	3.18377	0.0936404
		32.3132	120.881
		32.3177	118.783
		32.3182	122.081
		32.3185	119.467
		32.319	117.795
		32.3194	118.85
		32.3198	117.651
		32.3202	117.448
		32.3207	116.841
		32.321	114.936
		32.3215	113.523
		32.3219	115.685
		37.9544	144.318
		37.9556	142.724
		37.9569	141.302
		37.9582	143.19
		37.9595	144.428
		37.9608	142.829
		37.9621	143.125
		37.9634	141.02
		37.9647	142.951
		37.966	144.129
		37.9673	141.445
		37.9686	142.471
		37.9699	148.804
		38.0463	155.541
		38.0477	157.567
		38.0489	158.299
		38.0502	163.673
		40.4105	172.234
		40.4117	169.984
		40.4131	169.408
		45.5861	167.3
		48.6129	186.715
		48.6139	181.992
		48.6149	180.088
		48.6159	183.982
		48.6168	180.553
		48.6178	183.463
		48.6188	178.929
		48.6198	181.454
		48.6208	183.461
		48.6217	182.461
		48.6227	183.423
		48.6237	186.102
		48.6247	184.973
		48.6257	182.912
		48.6266	179.556
		48.6276	182.966
		48.6286	184.444
		48.6296	184.546
		48.6305	186.087
		48.6315	180.372
		48.6325	184.622
		48.6335	186.785
		48.6345	188.419
		48.6354	184.323
		48.6364	188.001
		48.6374	186.273
		48.6384	188.486
		48.6393	189.058
		48.6403	188.771
		48.6413	185.59
		48.6423	189.582
		48.6433	188.909
		48.6442	190.274
		48.6452	189.904
		48.6462	189.58
		48.6472	187.954
		48.6481	188.702
		48.6491	186.84
		48.6501	190.469
		48.6511	190.165
		48.6521	185.708
		48.653	189.96
		49.7251	197.346
		49.7261	198.636
		49.727	204.037
		49.728	200.307
		49.729	203.689
		49.73	201.099
		49.7309	202.033
		49.7319	203.16
		49.7329	206.303
		49.7338	205.469
		49.7348	201.761
		49.7358	204.74
		49.7368	206.755
		49.7377	207.095
		49.7387	207.891
		49.7397	204.292
		49.7407	209.542
		49.7416	205.09
		50.0547	195.014
		50.056	197.559
		54.9785	172.403
		55.2975	203.125
		55.2987	203.905
		56.4472	200.147
		56.4485	204.848
		56.4496	203.083
		56.4508	201.529
		56.4521	200.088
		56.4532	205.469
		56.4544	207.142
		56.4556	205.809
		56.4568	203.924
		56.4579	205.205
		56.4592	208.203
		56.4603	205.522
		56.4615	207.276
		56.4628	207.437
		56.4639	207.976
		56.4651	210.162
		56.4663	211.699
		56.4675	209.888
		57.4798	202.383
		57.4811	199.168
		58.9751	179.337
		60.0643	205.922
		60.0652	208.372
		60.0661	208.076
		61.0356	196.785
		61.0365	199.452
		61.0374	198.467
		62.4141	196.773
		62.4145	200.742
		62.4148	196.26
		62.4152	199.722
		62.4156	198.851
		62.416	199.963
		62.4163	199.981
		62.4167	201.961
		62.417	197.955
		62.4174	197.408
		62.4178	198.221
		62.4182	203.595
		62.4185	197.412
		62.4189	197.896
		62.4192	199.922
		62.4196	199.304
		62.4199	198.034
		62.4203	203.29
		62.4207	200.764
		62.4211	203.465
		62.4218	202.64
		64.3759	189.365
		64.377	191.723
		64.3782	189.663
		64.3793	187.987
		64.3805	195.324
		64.3817	191.08
		64.3827	190.201
		64.3839	193.214
		64.3851	192.251
		64.3862	192.211
		64.3873	195.126
		64.3885	195.701
		64.3896	193.851
		64.3907	192.968
		64.3919	195.265
		64.393	192.866
		64.3941	198.931
		64.3953	196.19
		64.3964	199.436
		64.3975	191.851
		64.3987	198.302
		64.3998	199.657
		64.401	197.45
		64.4022	202.2
		64.4032	197.002
		64.4044	202.761
		64.4056	198.006
		64.4066	200.26
		64.4078	200.492
		64.409	199.346
		64.4101	202.794
		64.4112	203.746
		64.4124	204.628
		64.4135	205.514
		64.4146	201.647
		64.4158	202.403
		64.4169	207.079
		64.418	205.026
		64.4192	210.323
		64.4203	205.772
		64.4214	206.134
		64.4226	212.479
		64.4237	208.039
		64.4249	209.518
		64.4261	207.913
		66.2302	188.543
		66.2305	185.603
		66.2309	188.789
		66.2312	188.393
		66.2316	189.393
		66.2319	187.792
		66.2323	185.373
		66.2327	185.562
		66.2331	185.999
		66.2334	187.486
		66.2338	190.03
		66.2341	186.959
		66.2345	185.762
		66.2348	186.181
		66.2352	185.886
		66.2355	189.415
		66.2359	186.573
		66.2362	186.853
		66.2366	191.453
		66.2369	185.754
		66.2373	186.585
		66.2376	186.958
		66.238	192.982
		66.2383	188.643
		66.2387	189.993
		66.2391	192.558
		66.2395	195.056
		66.2398	190.569
		66.2402	189.578
		66.2405	189.612
		66.2409	189.659
		66.2412	187.048
		66.2416	193.908
		66.2419	191.306
		66.2423	190.221
		66.2426	190.162
		66.243	194.4
		66.2433	195.688
		66.2437	195.539
		66.244	189.535
		66.2444	189.819
		66.2447	193.35
		66.2451	192.191
		66.2455	190.277
		66.2459	195.167
		66.2462	191.628
		66.2466	194.113
		66.2469	193.411
		66.2473	191.112
		66.2476	190.999
		66.248	196.298
		66.2483	192.117
		66.2487	196.679
		66.249	193.28
		66.2494	196.919
		66.2497	196.721
		66.2501	195.281
		66.2504	193.429
		66.2508	196.326
		66.2511	195.292
		66.2515	198.018
		66.2519	192.47
		66.2523	193.89
		66.2526	195.918
		66.253	197.677
		66.2533	194.871
		66.2537	198.236
		66.254	195.212
		66.2544	199.724
		66.2547	194.251
		66.2551	197.577
		66.2554	196.389
		66.2558	196.569
		66.2561	193.877
		66.2565	194.761
		66.2568	197.239
		66.2572	195.08
		66.2575	198.459
		66.2579	199.98
		66.2583	194.235
		66.2587	201.647
		66.259	201.303
		66.2594	200.747
		66.2597	199.236
		66.2601	195.896
		66.2604	200.575
		66.2608	201.816
		66.2611	200.159
		66.2615	201.198
		66.2618	199.41
		66.2622	197.773
		66.2625	198.22
		66.2629	201.691
		66.2632	201.356
		66.2636	200.746
		66.2639	199.868
		66.2643	201.752
		66.2647	200.521
		66.2651	202.457
		66.2654	200.577
		66.2658	201.636
		66.2661	200.679
		66.2665	204.121
		66.2668	201.648
		66.2672	200.825
		66.2675	202.679
		66.2679	205.751
		66.2682	202.118
		66.2686	204.411
		66.2689	205.23
		66.2917	207.906
		66.2929	199.244
		66.2939	203.522
		66.295	205.922
		66.2962	207.174
		66.2973	204.322
		67.0023	185.727
		67.0031	188.312
		67.004	187.556
		67.0049	185.934
		67.99	195.704
		67.9908	193.969
		67.9917	195.339
		67.9926	194.931
		67.9935	194.214
		67.9944	198.708
		67.9952	196.806
		67.9961	196.361
		67.997	196.847
		67.9979	199.381
		67.9988	199.211
		67.9996	198.196
		68.0005	195.201
		68.0014	200.204
		68.0023	199.992
		68.0032	197.515
		70.6968	189.792
		70.6977	189.32
		70.6986	187.869
		70.6994	187.129
		72.5573	176.391
		72.5584	170.256
		72.5595	176.088
		73.7118	184.439
		73.7121	185.714
		73.7124	179.688
		73.7128	184.529
		73.7131	180.822
		73.7135	181.489
		73.7138	180.674
		73.7142	184.196
		73.7145	182.567
		73.7149	185.506
		73.7151	182.565
		73.7155	182.968
		73.7158	185.597
		73.7162	186.918
		73.7165	184.365
		73.7169	188.206
		73.7172	186.998
		73.7176	182.633
		73.7179	184.129
		73.7182	184.651
		73.7185	181.101
		73.7189	185.278
		73.7192	184.875
		73.7196	187
		73.7199	185.832
		73.7203	185.853
		73.7206	187.336
		73.721	187.791
		73.7213	186.897
		73.7216	190.036
		73.7219	186.355
		73.7223	188.002
		74.2124	177.896
		74.2133	181.076
		74.2141	179.375
		74.215	179.405
		76.2213	169.645
		76.2222	171.43
		76.223	167.702
		76.2238	170.497
		76.2247	174.753
		76.2255	171.244
		76.2263	170.681
		76.2272	172.293
		76.228	176.095
		76.2288	173.303
		76.2297	174.705
		76.2305	175.897
		76.2313	177.037
		76.2322	175.889
		76.233	174.19
		76.2338	176.701
		76.2347	178.204
		76.2355	178.559
		76.2363	177.688
		76.2372	178.268
		76.238	179.273
		76.2388	177.693
		76.2397	179.477
		76.2405	181.396
		76.2413	181.922
		76.2422	178.758
		76.243	178.497
		76.2438	185.222
		76.2447	180.392
		76.2455	178.408
		76.2463	179.37
		76.2472	182.122
		76.248	183.544
		79.0057	163.017
		79.0067	163.039
		79.0078	167.213
		79.0088	165.879
		79.0098	166.155
		79.0109	164.743
		79.0119	163.527
		79.0129	167.399
		79.014	164.037
		79.015	166.3
		79.0161	161.795
		79.0171	168.947
		79.0181	166.093
		79.0192	169.247
		79.0203	172.319
		79.0212	169.971
		79.0223	167.729
		79.0234	170.763
		79.0243	172.12
		79.0254	173.673
		79.0265	170.051
		79.0275	169.757
		79.0285	171.537
		79.0296	173.659
		79.0306	173.826
		79.0316	176.245
		79.0327	176.726
		79.0337	174.18
		79.0347	174.588
		79.0358	174.821
		79.0368	174.446
		79.0378	175.804
		79.0389	177.39
		79.0399	179.454
		79.0409	178.754
		79.042	178.458
		79.043	174.644
		79.044	179.298
		79.8143	169.149
		79.8152	172.495
		79.816	174.527
		80.0896	164.805
		80.0906	160.812
		80.0916	163.999
		80.0926	163.668
		80.0937	164.324
		80.0947	164.302
		80.0957	164.105
		80.0968	164.089
		80.0978	167.101
		80.0988	164.656
		80.0999	166.38
		80.1009	168.033
		80.1019	167.718
		80.103	167.378
		80.104	168.108
		80.105	171.119
		80.1061	170.154
		80.1071	168.421
		80.1081	170.145
		80.1092	169.593
		80.1101	171.246
		80.1112	168.545
		80.1123	172.654
		80.1132	174.765
		80.1143	172.544
		80.1153	174.421
		80.1163	176.358
		80.1173	173.47
		80.1184	173.355
		80.9787	165.858
		80.9797	165.844
		80.9807	168.914
		80.9817	168.096
		80.9828	166.897
		80.9838	169.913
		80.9848	171.427
		80.9859	166.771
		80.9869	169.809
		80.9879	168.312
		80.989	170.248
		80.9899	170.337
		80.9909	173.357
		80.992	170.753
		80.993	175.394
		80.994	173.191
		80.9951	173.241
		80.9961	175.455
		80.9971	176.254
		80.9982	177.977
		80.9991	178.473
		82.838	153.207
		82.839	151.287
		82.84	152.56
		82.8411	154.253
		82.842	150.773
		82.843	155.111
		82.8441	153.087
		82.8451	154.58
		82.8461	155.195
		82.8471	152.609
		82.8481	157.109
		82.8491	153.477
		82.8502	151.602
		82.8511	158.696
		82.8521	157.898
		82.8532	159.181
		82.8541	158.992
		82.8552	161.931
		82.8562	158.949
		82.8572	159.252
		82.8582	159.726
		82.8592	156.441
		82.8602	162.283
		82.8612	162.121
		82.8623	161.567
		82.8632	163.555
		82.8642	159.992
		82.8653	162.315
		82.8663	163.067
		82.8673	161.629
		82.8683	165.286
		82.8693	167.436
		82.8703	164.898
		82.8714	167.979
		84.0689	136.782
		84.0693	137.645
		84.0696	132.83
		84.0699	137.605
		84.0702	135.771
		84.0706	138.249
		84.0708	137.128
		84.0712	136.306
		84.0715	136.663
		84.0718	135.121
		84.0721	137.313
		84.0725	136.459
		84.0727	135.592
		84.0731	136.262
		84.0734	137.737
		84.0737	140.313
		84.074	135.947
		84.0744	141.114
		84.0746	141.119
		84.075	137.678
		84.0753	141.41
		84.0756	138.407
		84.0759	138.471
		84.0763	139.435
		84.0765	142.257
		84.0769	140.126
		84.0772	139.349
		84.0775	141.921
		84.0778	139.47
		84.0781	141.505
		84.0784	140.309
		84.0788	142.187
		84.0791	143.433
		84.0794	143.185
		84.0797	141.389
		84.08	144.809
		84.0803	143.681
		84.0807	145.354
		84.081	145.944
		84.0813	147.486
		84.0816	143.179
		84.0819	145.434
		84.0822	146.003
		84.0826	140.993
		84.0829	145.931
		84.0832	144.397
		84.0835	146.807
		84.0838	146.257
		84.0841	144.376
		84.0845	149.571
		84.0848	145.746
		84.0851	147.422
		84.0854	146.445
		84.0857	144.163
		84.086	145.377
		84.0864	148.962
		84.0866	147.663
		84.087	151.71
		84.0873	146.419
		84.1893	159.779
		84.1901	164.793
		84.1909	160.098
		84.1917	161.182
		84.1925	165.282
		84.1933	162.318
		84.194	165.505
		84.1948	163.236
		84.1956	163.288
		84.1964	163.026
		84.1972	163.461
		84.2824	171.269
		84.4314	153.869
		84.4323	153.985
		86.2952	135.035
		86.2969	135.149
		86.2985	135.172
		86.3002	136.833
		86.3019	137.672
		86.3035	141.271
		86.3052	137.811
		86.4984	157.92
		86.5	159.202
		86.5017	163.732
		86.5033	160.412
		86.505	158.439
		87.0578	146.224
		87.0587	144.606
		87.2408	147.926
		87.2418	146.693
		87.2428	145.766
		87.2438	145.684
		87.2447	150.447
		87.2458	150.816
		87.2467	148.158
		87.2477	151.008
		87.2487	148.875
		87.2496	152.812
		87.2506	153.463
		87.2516	152.811
		87.2526	152.502
		87.2536	153.044
		87.2546	156.352
		87.2555	152.808
		87.2565	155.498
		87.2575	153.878
		87.2585	154.146
		87.2594	159.462
		87.2605	153.154
		87.2614	154.477
		87.2624	160.67
		87.2634	157.886
		87.2643	154.613
		87.2653	159.095
		87.2663	160.586
		87.2673	157.68
		87.2682	158.966
		87.2693	162.869
		87.2702	161.977
		87.2712	165.276
		87.2722	162.861
		87.9171	135.039
		87.9174	132.496
		87.9177	138.132
		87.918	137.418
		87.9183	134.521
		87.9186	136.887
		87.9189	137.366
		87.9192	138.935
		87.9196	139.945
		87.9198	137.677
		87.9202	136.373
		87.9204	141.636
		87.9208	139.664
		87.9211	142.375
		87.9214	141.248
		87.9217	137.811
		87.922	140.616
		87.9223	141.082
		87.9226	141.201
		87.9229	140.314
		87.9233	142.506
		87.9235	144.876
		87.9239	141.083
		87.9241	140.381
		87.9245	142.801
		87.9248	140.469
		87.9251	142.229
		87.9254	142.183
		87.9257	144.124
		87.926	141.855
		87.9263	142.536
		87.9266	141.456
		87.9269	146.31
		87.9272	141.131
		87.9276	147.428
		87.9278	144.932
		87.9282	143.188
		87.9284	142.161
		87.9288	143.761
		87.9291	144.818
		87.9294	147.463
		87.9297	148.134
		87.93	148.582
		87.9303	148.015
		87.9306	147.601
		87.9309	148.521
		87.9313	149.664
		87.9315	146.468
		87.9319	148.264
		87.9321	147.343
		87.9325	149.47
		87.9328	149.733
		87.9331	150.379
		87.9334	153.426
		87.9337	150.636
		87.934	151.757
		87.9343	152.609
		87.9346	153.819
		87.9349	151.881
		87.9352	150.136
		87.9356	150.549
		87.9358	154.477
		87.9362	152.421
		87.9364	153.527
		87.9368	155.004
		87.9371	151.049
		87.9374	153.186
		87.9377	156.259
		87.938	153.321
		87.9383	147.725
		87.9386	152.62
		87.9389	155.518
		87.9393	151.737
		87.9395	151.524
		87.9399	153.973
		87.9401	153.74
		87.9405	153.922
		87.9408	152.419
		87.9411	154.306
		87.9414	157.654
		87.9417	155.754
		87.942	154.949
		87.9423	159.123
		87.9426	158.445
		87.9429	158.578
		87.9432	156.038
		87.9436	159.269
		87.9438	156.025
		87.9448	155.846
		88.05	147.615
		88.0503	147.682
		88.0506	148.752
		88.0509	150.1
		88.0512	149.742
		88.0515	147.375
		88.0518	150.545
		88.0521	148.693
		88.0524	150.926
		88.0527	147.874
		88.0531	150.367
		88.0533	149.714
		88.0537	150.033
		88.0539	151.645
		88.0543	147.046
		88.0546	145.784
		88.0549	149.255
		88.0552	150.386
		88.0555	151.108
		88.0558	152.06
		88.0561	150.999
		88.0564	150.541
		88.0568	155.421
		88.057	151.726
		88.0574	155.963
		88.0576	150.323
		88.058	149.896
		88.0583	152.912
		88.0586	152.485
		88.0589	153.668
		88.0592	149.941
		88.0595	150.135
		88.0598	154.284
		88.0601	151.745
		88.0604	155.851
		88.0607	152.444
		88.0611	154.976
		88.0613	153.012
		88.0617	152.961
		88.0619	151.609
		88.0623	153.376
		88.0626	153.132
		88.0629	154.656
		88.0632	154.569
		88.0635	155.67
		88.0638	152.723
		88.0641	153.018
		88.0644	152.467
		88.0647	150.302
		88.065	152.932
		88.0654	154.079
		88.0656	151.864
		88.066	156.101
		88.0662	154.167
		88.0666	155.691
		88.0669	154.662
		88.0672	157.037
		88.0675	151.378
		88.0678	156.872
		88.0681	155.945
		88.0684	154.359
		88.0687	155.005
		88.069	154.589
		88.0693	155.964
		88.0697	156.606
		88.0699	154.762
		88.0703	156.788
		88.0706	155.581
		88.0709	156.327
		88.0712	157.119
		88.0715	156.823
		88.0718	153.997
		88.0721	158.042
		88.0724	156.519
		88.0727	157.348
		88.073	158.226
		88.0734	158.058
		88.0736	160.318
		88.0822	159.702
		88.0826	161.701
		88.0828	159.991
		88.0832	163.738
		88.0835	159.527
		88.0838	163.422
		88.0841	160.09
		88.0844	161.859
		88.0847	163.387
		88.085	163.505
		88.0853	161.522
		88.0856	163.687
		88.0859	162.142
		88.0863	163.277
		88.0865	161.254
		88.0869	166.691
		88.0872	161.668
		88.0875	165.661
		88.0878	163.742
		88.0881	166.422
		88.0884	164.588
		88.0887	164.148
		88.1673	139.553
		88.168	144.405
		88.1688	141.548
		88.1696	142.598
		88.1703	143.114
		88.1711	143.736
		88.1719	141.477
		88.1726	145.679
		88.1734	142.896
		88.1742	142.951
		88.1749	145.114
		88.1826	155.632
		88.1834	149.44
		88.1842	148.496
		88.1849	149.941
		88.1857	150.464
		88.1865	150.429
		88.1872	148.976
		88.188	149.386
		88.1888	152.108
		88.1895	150.563
		88.1903	152.366
		88.1911	152.159
		88.1918	149.812
		88.4316	154.595
		88.4324	156.077
		88.4332	151.351
		88.4339	152.166
		88.6692	144.218
		88.6702	142.544
		88.6711	148.442
		88.6721	147.307
		88.6731	147.858
		88.674	147.428
		88.6751	145.712
		88.676	146.334
		88.6769	151.729
		88.678	151.044
		88.6789	145.444
		88.6798	146.549
		88.6809	149.504
		88.6818	150.533
		88.6828	147.811
		88.6838	151.738
		88.6847	149.912
		88.6857	150.44
		89.1762	136.877
		89.177	137.501
		89.1777	142.172
		89.1785	140.49
		89.1792	137.647
		89.18	138.244
		89.1808	140.021
		89.1815	142.067
		89.1823	139.23
		89.1831	140.543
		89.1838	140.086
		89.1846	141.173
		89.1853	141.716
		89.1861	140.352
		89.1869	143.885
		89.1876	143.11
		89.1884	143.165
		89.1892	142.087
		89.1899	141.386
		89.1907	144.386
		89.1914	146.454
		89.1922	145.89
		89.193	142.657
		89.1937	145.374
		89.1945	146.026
		89.1953	146.548
		89.196	148.395
		89.1968	146.698
		89.1975	146.386
		89.1983	145.849
		89.1991	146.382
		89.1998	147.501
		89.2006	145.231
		89.2014	147.588
		89.2021	145.414
		89.2029	146.993
		89.2036	148.25
		89.2044	151.323
		89.2052	150.965
		89.2059	150.95
		89.2067	145.669
		89.2075	149.815
		89.2082	150.559
		89.209	153.553
		89.2097	154.227
		90.3118	135.356
		90.3127	133.065
		90.3138	132.296
		90.3147	133.96
		90.3156	135.646
		90.3166	136.728
		90.3175	137.563
		90.3185	137.625
		90.3195	138.39
		90.3204	136.853
		90.3214	137.988
		90.3224	138.223
		90.3233	139.313
		90.3242	137.013
		90.3252	139.056
		90.3262	143.019
		90.3271	141.847
		90.3281	139.06
		90.329	139.568
		90.33	143.028
		90.331	142.127
		90.3319	145.023
		90.3329	145.092
		90.3339	144.558
		90.3348	143.043
		90.3357	144.257
		90.3367	146.274
		90.3377	146.502
		90.3386	145.576
		90.3396	145.416
		90.3405	145.988
		90.3415	145.541
		90.3425	149.315
		92.4438	139.455
		92.4825	127.312
		92.7795	145.793
		92.7805	142.297
		92.7814	139.977
		93.5211	131.17
		93.5221	132.392
		94.0493	137.17
		94.0501	135.96
		94.0508	134.883
		94.0515	138.066
		94.0523	139.307
		94.053	138.793
		94.0537	141.936
		94.0545	140.838
		94.0552	139.613
		94.056	140.783
		94.0567	139.234
		94.0574	142.721
		94.0582	141.136
		94.0589	139.382
		94.0596	141.181
		94.0604	139.585
		94.0611	139.66
		94.1991	136.618
		94.1998	136.733
		94.2006	136.143
		94.2013	133.007
		94.9324	127.338
		94.9331	127.917
		94.9338	127.762
		94.9346	125.847
		94.9353	128.741
		94.936	129.549
		94.9368	129.061
		94.9375	127.501
		94.9382	128.439
		94.9389	130.357
		94.9397	130.887
		94.9404	129.542
		94.9411	131.512
		94.9419	128.746
		94.9426	130.387
		94.9433	133.018
		94.9441	132.445
		94.9448	132.804
		94.9455	130.516
		94.9463	130.873
		94.947	132.517
		94.9477	133.995
		94.9485	133.656
		94.9492	134.96
		94.9499	134.381
		94.9506	134.803
		94.9514	134.814
		94.9521	137.934
		94.9528	139.636
		94.9536	134.146
		94.9543	139.352
		94.955	135.665
		96.351	112.044
		96.3526	112.591
		96.3541	115.799
		96.3557	118.143
		96.3572	114.925
		96.3588	119.212
		96.3603	119.744
		96.3618	122.64
		96.3634	120.078
		96.3649	122.818
		96.3665	122.678
		96.368	124.653
		96.3696	129.728
		96.49	124.708
		96.4915	128.288
		96.4992	135.45
		96.5008	131.141
		96.5023	130.72
		96.5038	131.592
		96.5054	128.975
		96.5069	128.63
		96.5085	133.277
		96.51	132.283
		96.5116	133.452
		96.5131	137.982
		96.5146	134.197
		96.5162	136.19
		96.5177	135.603
		96.5193	138.103
		96.5208	137.482
		96.5224	139.448
		96.5239	141.009
		96.5254	138.549
		97.0803	122.35
		97.0819	124.412
		97.0834	126.453
		97.0849	125.186
		97.0865	125.806
		97.088	123.481
		97.0896	124.709
		97.0911	124.197
		97.0926	128.636
		97.0942	129.27
		97.0957	129.485
		97.0972	130.78
		97.0988	130.317
		97.1003	130.683
		97.1018	131.418
		97.1034	131.314
		97.1049	131.693
		97.1064	132.662
		97.108	133.676
		97.1095	132.98
		97.1111	133.725
		97.1126	137.232
		97.2177	115.53
		97.2184	117.769
		97.2192	114.173
		97.2199	120.246
		97.2206	120.75
		97.2213	118.485
		97.222	119.281
		97.2228	118.475
		97.2235	120.532
		97.2242	120.177
		97.2249	118.574
		97.2256	120.815
		97.2264	119.455
		97.2271	122.663
		97.2278	117.826
		97.2285	123.768
		97.2292	123.642
		97.23	122.571
		97.2307	121.495
		97.2314	120.263
		97.2321	121.731
		97.2328	121.109
		97.2336	123.975
		97.2343	122.771
		97.235	124.182
		97.2357	126.651
		97.2364	122.563
		97.2372	123.706
		97.2379	124.505
		97.2386	122.164
		97.2393	124.691
		97.24	124.281
		97.2407	124.054
		97.2415	126.356
		97.2422	127.716
		97.2429	126.787
		97.2436	125.712
		97.2443	126.105
		97.2451	127.44
		97.2458	128.377
		97.2465	128.109
		97.2472	126.88
		97.2479	129.506
		97.4832	131.58
		97.4842	129.926
		97.485	131.091
		97.4859	131.155
		97.4869	131.626
		97.4878	132.298
		97.6507	125.962
		99.5085	113.267
		99.5095	112.571
		99.5103	109.445
		99.5112	114.568
		99.5122	113.794
		99.8754	122.224
		99.8764	123.346
		99.8772	123.362
		100.08	120.645
		100.081	118.347
		100.384	104.187
		100.385	104.823
		100.387	107.656
		100.388	107.349
		100.39	107.767
		100.391	109.095
		100.393	109.797
		100.394	110.295
		100.396	110.796
		100.397	112.575
		100.439	113.833
		100.439	112.648
		100.44	113.173
		100.44	107.407
		100.44	110.552
		100.441	108.204
		100.441	107.902
		100.441	109.637
		100.516	116.624
		100.523	116.226
		100.525	117.134
		100.526	115.881
		100.528	117.084
		100.529	117.244
		100.531	121.266
		100.532	121.206
		100.534	117.717
		100.535	119.2
		100.537	121.795
		100.538	118.635
		100.54	120.354
		100.541	120.462
		100.543	121.838
		100.544	123.563
		100.546	122.878
		100.547	123.696
		100.549	122.538
		100.55	126.243
		100.552	126.895
		100.553	124.529
		100.555	125.08
		100.556	128.108
		100.862	110.075
		100.863	105.86
		100.863	106.885
		100.864	109.129
		100.865	110.217
		100.865	109.045
		100.892	125.178
		100.893	119.881
		101.103	120.444
		101.104	117.288
		101.105	119.657
		101.304	107.7
		101.305	105.22
		101.306	104.798
		101.307	105.654
		101.307	108.974
		101.308	107.189
		101.309	107.128
		101.31	108.486
		101.311	109.812
		101.312	109.507
		101.313	106.935
		101.314	111.061
		101.314	109.547
		101.315	108.956
		101.316	111.579
		101.317	108.584
		101.318	111.274
		101.319	109.882
		101.32	109.634
		101.321	112.731
		101.322	113.627
		101.323	115.507
		101.323	112.764
		101.324	112.546
		101.325	112.037
		101.326	113.739
		101.327	114.697
		101.328	118
		101.329	115.721
		101.33	117.034
		101.33	115.408
		101.331	118.321
		101.332	116.716
		101.333	119.279
		101.334	115.327
		102.844	115.683
		102.845	111.084
		102.846	114.92
		103.365	107.985
		103.366	110.714
		103.367	107.265
		103.367	108.268
		103.368	111.72
		103.369	107.576
		103.369	111.61
		103.37	111.309
		103.371	111.415
		103.371	111.54
		103.372	110.303
		103.373	111.177
		103.374	111.914
		103.374	111.021
		103.375	114.413
		103.376	113.549
		103.376	114.457
		103.377	115.461
		103.378	113.494
		103.378	116.178
		103.379	113.663
		103.38	115.511
		103.38	113.349
		103.381	116.231
		103.382	115.023
		103.382	115.976
		103.383	112.13
		103.384	115.65
		103.385	118.413
		103.385	119.692
		104.3	98.0381
		104.301	95.8699
		104.303	97.1875
		104.304	101.559
		104.306	98.9377
		104.307	97.9985
		104.309	100.804
		104.435	107.841
		104.867	111.202
		104.868	108.94
		104.869	110.762
		104.916	102.376
		104.916	100.471
		104.916	104.023
		104.917	101.668
		104.917	100.419
		104.917	100.994
		104.918	103.098
		104.918	100.055
		104.918	101.024
		104.918	99.5049
		104.918	100.303
		104.919	99.5149
		104.919	99.7904
		104.919	103.315
		104.92	101.865
		104.92	100.118
		104.92	103.347
		104.92	101.541
		104.921	102.689
		104.921	103.338
		104.921	100.936
		104.921	102.043
		104.922	105.621
		104.922	101.163
		104.922	105.122
		104.923	100.026
		104.923	103.056
		104.923	103.669
		104.923	104.032
		104.924	103.556
		104.924	101.852
		104.924	103.579
		104.924	105.486
		104.925	101.934
		104.925	102.938
		104.925	102.928
		104.926	104.602
		104.926	101.451
		104.926	106.766
		104.927	103.504
		104.928	104.401
		104.929	105.48
		104.929	107.211
		104.93	108.147
		104.931	106.596
		104.931	106.972
		104.932	105.883
		104.933	108.282
		104.933	110
		104.934	107.2
		104.935	109.661
		104.936	106.706
		104.936	106.985
		104.937	108.083
		104.938	110.528
		104.938	112.063
		105.514	105.711
		105.515	105.094
		105.516	102.917
		105.516	106.51
		105.517	106.806
		105.518	105.547
		105.519	106.42
		105.519	105.614
		105.52	105.252
		105.521	105.331
		105.521	107.074
		105.522	107.834
		105.523	107.408
		105.523	106.879
		105.524	106.858
		105.525	110.371
		105.525	109.096
		105.526	108.377
		105.527	111.73
		105.527	108.459
		105.528	109.328
		106.487	103.486
		106.488	101.446
		106.489	103.095
		106.49	103.589
		106.491	104.874
		106.492	104.947
		106.493	105.922
		106.493	106.17
		106.494	105.703
		106.495	105.475
		106.496	109.386
		107.355	90.4008
		107.355	89.5017
		107.356	91.1756
		107.356	89.1041
		107.356	91.4252
		107.356	88.4016
		107.357	91.1101
		107.357	89.4859
		107.357	91.0988
		107.358	90.8663
		107.358	92.0571
		107.358	90.1626
		107.358	93.3746
		107.359	90.7865
		107.359	89.7943
		107.359	86.904
		107.359	90.9223
		107.36	90.8439
		107.36	94.0079
		107.36	91.889
		107.361	92.5831
		107.361	93.1257
		107.361	95.5019
		107.361	92.2469
		107.362	93.2702
		107.362	92.8448
		107.362	91.6995
		107.362	91.8524
		107.363	92.9019
		107.363	92.7424
		107.363	94.8944
		107.363	92.1544
		107.364	93.3696
		107.364	92.2497
		107.364	93.9159
		107.364	92.7717
		107.365	92.038
		107.365	93.3929
		107.365	94.4981
		107.365	92.77
		107.366	92.0806
		107.366	92.3471
		107.366	93.2979
		107.367	92.2803
		107.367	95.8401
		107.367	96.2579
		107.367	94.7095
		107.368	95.9171
		107.368	95.3598
		107.368	94.4517
		107.368	96.1949
		107.369	96.3204
		107.369	97.9766
		107.369	95.1093
		107.37	92.1749
		107.37	93.5895
		107.37	96.8074
		107.37	91.779
		107.371	97.5931
		107.371	95.7297
		107.371	98.0983
		107.371	96.1894
		107.372	97.6943
		107.372	96.0663
		107.372	98.8098
		107.373	97.0186
		107.373	95.3825
		107.373	96.3854
		107.373	97.417
		107.374	97.4785
		107.374	97.3897
		107.374	94.9151
		107.374	98.1371
		107.375	98.1756
		107.375	99.9748
		107.375	98.1115
		107.375	99.326
		107.376	101.685
		107.376	98.8434
		107.376	98.9756
		107.376	99.2476
		107.377	98.6725
		107.377	98.5144
		107.377	98.4861
		107.378	101.134
		107.378	98.9263
		107.378	99.6935
		107.378	101.2
		107.379	99.2165
		107.379	98.3273
		107.379	99.4655
		107.379	100.176
		107.38	102.08
		107.38	97.9166
		107.38	98.4983
		107.38	99.8356
		107.381	102.793
		107.381	99.9601
		107.381	102.717
		107.382	98.2999
		107.455	101.974
		107.456	102.629
		107.456	102.579
		107.457	97.6431
		108.105	86.0496
		108.106	87.2168
		108.107	85.8702
		108.109	88.9874
		108.11	90.5678
		108.112	91.2521
		108.731	95.9613
		108.732	96.5948
		108.733	94.3424
		108.816	94.8652
		108.987	85.9149
		108.987	84.9269
		108.988	84.2006
		108.989	85.7476
		108.99	85.8726
		108.99	86.3778
		108.991	84.5983
		108.992	88.1249
		108.992	88.4698
		108.993	86.3445
		108.993	85.5693
		108.994	86.4177
		108.995	88.7456
		108.996	87.5338
		108.996	87.6413
		108.997	87.6598
		108.997	89.1686
		108.998	89.7513
		108.999	87.7048
		108.999	90.1597
		109	89.2993
		109.001	90.3903
		109.001	90.2345
		109.002	93.2852
		109.003	90.9879
		109.003	90.5714
		109.004	93.0709
		109.005	93.872
		109.005	92.8448
		109.006	90.2411
		109.007	89.9793
		109.007	92.9487
		109.008	92.1876
		109.009	95.0119
		109.009	91.7644
		109.01	91.9919
		109.011	89.6803
		109.135	88.7418
		109.136	89.0448
		109.137	90.5723
		109.137	89.0708
		109.138	89.5771
		109.139	90.0164
		109.139	91.8853
		109.14	92.8942
		109.141	90.661
		109.141	90.6154
		109.142	91.9219
		109.142	90.936
		109.143	92.8212
		109.144	94.2722
		109.144	90.5615
		109.145	93.3119
		109.146	93.6962
		109.147	94.7573
		109.147	95.8584
		109.148	91.5655
		109.148	95.8707
		109.149	94.239
		109.15	92.2682
		109.15	93.0228
		109.151	94.4255
		109.152	95.7211
		109.152	95.0022
		109.153	95.0986
		109.154	93.8727
		109.154	98.2732
		109.155	96.7594
		109.156	96.8615
		109.361	90.0967
		109.361	92.027
		109.362	94.1781
		109.363	93.1059
		109.364	93.8092
		109.365	93.9827
		109.366	96.7151
		109.366	95.6128
		109.367	95.3551
		109.368	93.4205
		109.369	95.6008
		109.37	97.0108
		109.371	97.5395
		109.371	96.6232
		109.372	96.776
		109.373	95.7051
		109.374	100.445
		109.375	98.8638
		109.376	98.0131
		109.376	101.297
		111.803	77.2033
		111.805	76.8994
		111.806	78.3444
		111.807	80.4749
		111.809	80.6939
		111.81	79.4172
		111.812	80.0173
		111.97	91.835
		111.972	90.8984
		111.973	93.7203
		111.974	96.1161
		112.505	87.1512
		112.789	84.5839
		112.789	81.8104
		112.79	82.366
		112.79	82.6871
		112.79	82.3601
		112.79	80.0447
		112.79	80.3741
		114.119	79.4568
		114.119	74.3069
		114.12	77.6235
		114.12	78.3275
		114.12	77.6885
		114.12	77.573
		114.121	79.3436
		114.121	77.5908
		115.005	78.8849
		115.005	79.4528
		115.005	82.0953
		115.005	79.0353
		115.006	79.491
		115.006	78.2821
		115.006	77.6356
		115.006	79.2061
		115.007	79.8592
		115.007	81.0557
		115.007	82.0834
		115.007	80.5238
		115.008	79.2636
		115.008	78.3195
		115.008	81.635
		115.008	81.3306
		115.009	80.1055
		115.009	80.4007
		115.009	82.0241
		115.009	79.5775
		115.01	81.2359
		115.01	80.9425
		115.01	82.2643
		115.01	80.3832
		115.011	81.3311
		115.011	82.257
		115.011	81.8312
		115.011	84.1647
		115.012	83.0851
		115.012	81.4348
		115.012	81.3668
		115.013	80.6397
		115.013	81.4468
		115.013	81.9365
		116.147	78.328
		116.148	74.6802
		116.148	78.5155
		116.149	75.5199
		116.706	79.1663
		116.706	76.6102
		116.707	77.5029
		117.516	67.6935
		117.517	66.7417
		117.518	67.5082
		117.518	68.0034
		117.519	70.5857
		117.52	69.4904
		117.521	69.97
		117.522	70.9796
		117.522	69.8038
		117.523	71.3285
		117.524	70.784
		117.525	73.3685
		117.525	71.1472
		117.526	72.5507
		117.527	74.0165
		117.528	74.3641
		117.529	72.737
		117.529	74.7885
		117.53	73.7088
		117.531	73.7349
		117.532	71.7786
		117.533	73.3441
		117.533	75.608
		117.534	74.1772
		118.764	61.2761
		118.765	61.4013
		118.765	60.5514
		118.765	61.3529
		118.765	64.0596
		118.766	61.8808
		118.766	60.7565
		118.766	62.5269
		118.766	63.6651
		118.766	62.0824
		118.767	63.2613
		118.767	63.0224
		118.767	61.848
		118.767	61.1147
		118.768	63.1878
		118.768	62.6656
		118.768	62.2807
		118.769	61.7473
		118.769	61.3684
		118.769	63.2672
		118.769	62.6563
		118.769	60.6522
		118.77	62.5512
		118.77	62.4009
		118.77	61.7037
		118.77	61.4809
		118.771	62.5392
		118.771	63.8447
		118.771	63.6684
		118.772	62.8622
		118.772	63.7773
		118.772	62.3106
		118.772	63.4399
		118.772	62.3124
		118.773	65.203
		118.773	62.4221
		118.773	64.9904
		118.773	65.3841
		118.774	65.1806
		118.774	61.9465
		118.774	64.1254
		118.774	63.4968
		118.775	65.002
		118.775	65.2181
		118.775	65.7059
		118.775	64.2247
		118.776	63.0714
		118.776	66.3529
		118.776	64.7002
		118.776	64.6542
		118.777	64.078
		118.777	63.7628
		118.777	64.106
		118.777	65.8477
		118.778	66.0863
		118.778	64.3062
		118.778	64.4303
		118.778	66.419
		118.779	64.8582
		118.779	65.3091
		118.779	64.687
		118.779	64.7321
		118.78	65.1137
		118.78	66.843
		118.78	65.4509
		118.78	66.7673
		118.781	65.3735
		118.781	66.5226
		118.781	65.5546
		118.781	67.3824
		118.781	66.5052
		118.782	66.7764
		118.782	67.5988
		118.782	66.0077
		118.782	66.5949
		118.783	68.6721
		118.783	65.8445
		118.783	67.9141
		118.784	67.9451
		118.784	67.408
		118.784	69.446
		118.784	67.9543
		118.784	67.4018
		118.785	67.9768
		118.785	66.6632
		118.785	67.3065
		118.785	67.8004
		118.786	66.7156
		118.786	69.5574
		118.786	67.9296
		118.786	68.0834
		118.787	67.8531
		118.787	66.8625
		118.787	69.8197
		118.787	69.226
		118.788	69.2727
		118.788	67.0181
		118.788	72.426
		118.788	67.952
		118.789	65.8007
		123.023	55.0581
		123.478	54.4218
		123.478	55.2616
		123.479	57.6475
		123.479	56.2282
		123.479	55.8366
		123.479	57.0914
		123.48	57.4403
		123.48	58.1963
		123.48	58.3295
		123.48	57.0958
		123.481	57.4566
		123.481	55.7403
		123.481	58.2928
		123.481	58.2156
		123.481	56.6926
		123.482	56.1119
		123.482	58.7477
		123.482	57.3454
		123.483	59.7693
		123.483	57.2273
		123.483	59.4192
		123.483	55.5196
		123.483	58.7951
		123.484	59.5808
		123.484	58.7228
		123.484	56.9267
		123.484	56.475
		123.485	57.4942
		123.485	57.0232
		123.485	59.7136
		123.485	58.0526
		123.486	58.2642
		123.486	59.1234
		123.486	57.2232
		123.486	60.3011
		123.487	56.1617
		123.487	59.7203
		123.487	57.3239
		123.487	59.5239
		123.487	57.9238
		123.488	60.0929
		123.488	59.11
		123.488	61.3264
		123.488	61.4817
		123.489	60.808
		123.489	58.5813
		123.489	59.7486
		123.489	58.6601
		123.49	62.1593
		123.49	60.4804
		123.49	60.7511
		123.49	60.4627
		123.491	61.1549
		123.491	59.5875
		123.491	60.8365
		123.491	57.9038
		123.492	60.9669
		123.492	59.9387
		123.492	63.4371
		123.492	60.971
		123.493	61.2523
		123.493	60.2157
		123.493	62.7406
		123.493	60.5937
		123.493	62.6244
		123.494	60.6644
		135.376	31.1142
		135.376	33.2733
		135.377	33.6889
		141.822	21.7525
		141.823	23.6764
		141.823	22.8347
		141.824	22.8688
		141.825	22.1142
		141.826	22.5955
		141.826	23.5236
		141.827	23.2485
		154.523	5.2419
		154.524	4.06427
		154.524	4.27238
		154.525	4.28385
		154.526	4.5297
		154.526	4.73962
		154.527	5.05139
		154.528	4.69208
		154.528	4.54564
		154.529	5.50327
		154.53	5.55617
		154.53	4.65155
		154.531	4.66771
		154.531	5.09835
		154.532	4.25399
		154.533	5.3567
		154.533	5.50891
		154.534	4.45694
		154.535	5.8026
		154.535	5.50116
		154.536	5.31321
		154.536	4.2605
		154.537	4.89624
		154.538	4.53709
		154.538	5.09433
		154.539	4.39485
		154.54	4.91256
		154.54	3.81552
		154.541	6.10794
		154.542	5.20994
		154.542	5.49482
		154.543	5.27
		154.543	5.78847
		154.544	4.5119
		154.545	4.80001
		154.545	4.6578
		154.546	5.94136
		154.547	4.38495
		154.547	4.893
		154.548	6.32331
		154.549	5.30959
		154.549	5.59061
		154.55	5.57075
		154.55	5.69997
		154.551	4.41666
		154.552	6.03044
		154.552	6.48101
		154.553	6.23604
		154.554	6.5273
		154.554	4.58661
		154.555	4.95952
		154.556	5.0538
		154.556	4.43095
		154.557	5.77868
		154.558	5.75
		154.558	6.52612
		154.559	4.80875
		154.559	5.22049
		154.56	6.11994
		154.561	6.73462
		154.561	6.34771
		154.562	5.98356
		154.563	6.883
		154.563	6.63404
		154.564	5.46201
		154.565	5.13339
		154.565	5.06634
		154.566	6.59193
		154.566	5.20932
		154.567	6.39894
		154.568	6.50861
		154.568	5.63334
		154.569	5.9203
		154.57	5.08215
		154.57	5.38854
		154.571	6.13776
		163.761	1.89675
		163.762	1.44268
		163.763	1.94847
		163.763	2.26106
		163.763	1.87144
		163.764	1.9315
		163.765	1.83901
		163.766	1.658
		163.767	1.49186
		163.768	2.16708
		163.769	1.85951
		163.769	2.54029
		163.77	2.43736
		163.77	1.66851
		163.771	3.1365
		163.772	2.27797
		163.773	2.1322
		163.773	1.97762
		163.775	1.4313
		163.775	1.75784
		163.776	2.39942
		163.777	1.82096
		163.777	1.98661
		163.778	1.42598
		163.778	2.41763
		163.779	2.68788
		163.779	2.35304
		163.78	2.04801
		163.781	2.2418
		163.781	1.74354
		163.782	2.27402
		163.782	2.22493
		163.783	1.97942
		163.783	1.65024
		163.784	2.37352
		163.784	1.81882
		163.785	1.83516
		163.785	2.29739
		163.786	2.24992
		163.786	2.67149
		163.823	2.90363
		163.824	2.52048
		163.824	2.30073
		163.825	2.50248
		163.875	1.97153
		163.876	1.77906
		163.876	1.53207
		200.755	1.79863
		209.248	1.99877
		209.302	1.55947
		209.302	2.20785
		209.303	2.05611
		209.377	1.72685
		209.377	2.25564
		209.378	1.6398
		209.379	1.58029
		212.531	3.28973
		212.531	2.82666
		212.531	3.2275
		212.531	3.73236
		212.531	3.48701
		212.532	3.58744
		212.532	2.03525
		212.532	2.29707
		212.602	5.52158
		212.602	4.96974
		212.602	5.0216
		212.603	5.22021
		212.603	5.16765
		212.603	4.61136
		212.603	4.8028
		212.604	4.29081
		212.604	5.09925
[truncated: 1,647 more rows]

## Sheet: Ionization Frequency
TAA (deg)	Na Ionization frequency (s-1)
	Quiet Sun	Active Sun
0	7.67823e-05	8.36568e-05
1	7.67783e-05	8.36524e-05
2	7.67664e-05	8.36394e-05
3	7.67464e-05	8.36177e-05
4	7.67185e-05	8.35873e-05
5	7.66827e-05	8.35482e-05
6	7.66389e-05	8.35005e-05
7	7.65872e-05	8.34442e-05
8	7.65276e-05	8.33793e-05
9	7.64602e-05	8.33058e-05
10	7.63849e-05	8.32238e-05
11	7.63019e-05	8.31333e-05
12	7.6211e-05	8.30343e-05
13	7.61125e-05	8.2927e-05
14	7.60063e-05	8.28113e-05
15	7.58925e-05	8.26872e-05
16	7.57711e-05	8.2555e-05
17	7.56421e-05	8.24145e-05
18	7.55058e-05	8.22659e-05
19	7.5362e-05	8.21093e-05
20	7.52109e-05	8.19447e-05
21	7.50525e-05	8.17721e-05
22	7.4887e-05	8.15917e-05
23	7.47143e-05	8.14036e-05
24	7.45346e-05	8.12078e-05
25	7.4348e-05	8.10045e-05
26	7.41544e-05	8.07936e-05
27	7.39541e-05	8.05754e-05
28	7.37471e-05	8.03498e-05
29	7.35335e-05	8.01171e-05
30	7.33134e-05	7.98773e-05
31	7.30869e-05	7.96305e-05
32	7.2854e-05	7.93768e-05
33	7.2615e-05	7.91163e-05
34	7.23698e-05	7.88492e-05
35	7.21187e-05	7.85756e-05
36	7.18616e-05	7.82955e-05
37	7.15988e-05	7.80092e-05
38	7.13303e-05	7.77167e-05
39	7.10563e-05	7.74181e-05
40	7.07769e-05	7.71137e-05
41	7.04921e-05	7.68034e-05
42	7.02022e-05	7.64875e-05
43	6.99072e-05	7.61661e-05
44	6.96073e-05	7.58394e-05
45	6.93026e-05	7.55073e-05
46	6.89932e-05	7.51702e-05
47	6.86792e-05	7.48282e-05
48	6.83608e-05	7.44813e-05
49	6.80381e-05	7.41297e-05
50	6.77113e-05	7.37736e-05
51	6.73805e-05	7.34132e-05
52	6.70458e-05	7.30485e-05
53	6.67073e-05	7.26797e-05
54	6.63653e-05	7.2307e-05
55	6.60197e-05	7.19306e-05
56	6.56708e-05	7.15505e-05
57	6.53188e-05	7.11669e-05
58	6.49637e-05	7.078e-05
59	6.46057e-05	7.03899e-05
60	6.42449e-05	6.99968e-05
61	6.38815e-05	6.96009e-05
62	6.35156e-05	6.92022e-05
63	6.31473e-05	6.8801e-05
64	6.27768e-05	6.83974e-05
65	6.24043e-05	6.79915e-05
66	6.20299e-05	6.75835e-05
67	6.16537e-05	6.71736e-05
68	6.12758e-05	6.67619e-05
69	6.08964e-05	6.63486e-05
70	6.05157e-05	6.59338e-05
71	6.01338e-05	6.55177e-05
72	5.97508e-05	6.51003e-05
73	5.93668e-05	6.4682e-05
74	5.8982e-05	6.42628e-05
75	5.85966e-05	6.38428e-05
76	5.82106e-05	6.34223e-05
77	5.78242e-05	6.30013e-05
78	5.74376e-05	6.258e-05
79	5.70508e-05	6.21586e-05
80	5.6664e-05	6.17372e-05
81	5.62773e-05	6.1316e-05
82	5.5891e-05	6.0895e-05
83	5.5505e-05	6.04744e-05
84	5.51195e-05	6.00544e-05
85	5.47346e-05	5.96351e-05
86	5.43505e-05	5.92166e-05
87	5.39673e-05	5.87991e-05
88	5.35851e-05	5.83827e-05
89	5.32041e-05	5.79675e-05
90	5.28242e-05	5.75537e-05
91	5.24458e-05	5.71413e-05
92	5.20688e-05	5.67306e-05
93	5.16934e-05	5.63216e-05
94	5.13197e-05	5.59144e-05
95	5.09478e-05	5.55092e-05
96	5.05778e-05	5.51061e-05
97	5.02099e-05	5.47052e-05
98	4.9844e-05	5.43066e-05
99	4.94804e-05	5.39105e-05
100	4.91192e-05	5.35169e-05
101	4.87603e-05	5.31259e-05
102	4.8404e-05	5.27377e-05
103	4.80503e-05	5.23523e-05
104	4.76993e-05	5.19699e-05
105	4.73511e-05	5.15906e-05
106	4.70058e-05	5.12144e-05
107	4.66635e-05	5.08414e-05
108	4.63243e-05	5.04718e-05
109	4.59882e-05	5.01056e-05
110	4.56553e-05	4.97429e-05
111	4.53257e-05	4.93838e-05
112	4.49995e-05	4.90284e-05
113	4.46768e-05	4.86768e-05
114	4.43576e-05	4.8329e-05
115	4.4042e-05	4.79852e-05
116	4.37301e-05	4.76453e-05
117	4.34219e-05	4.73095e-05
118	4.31175e-05	4.69779e-05
119	4.2817e-05	4.66504e-05
120	4.25204e-05	4.63273e-05
121	4.22278e-05	4.60085e-05
122	4.19392e-05	4.56941e-05
123	4.16548e-05	4.53842e-05
124	4.13745e-05	4.50788e-05
125	4.10984e-05	4.4778e-05
126	4.08266e-05	4.44819e-05
127	4.05591e-05	4.41904e-05
128	4.02959e-05	4.39037e-05
129	4.00372e-05	4.36218e-05
130	3.97829e-05	4.33447e-05
131	3.9533e-05	4.30725e-05
132	3.92878e-05	4.28053e-05
133	3.90471e-05	4.2543e-05
134	3.8811e-05	4.22858e-05
135	3.85795e-05	4.20336e-05
136	3.83527e-05	4.17865e-05
137	3.81306e-05	4.15445e-05
138	3.79133e-05	4.13078e-05
139	3.77008e-05	4.10762e-05
140	3.7493e-05	4.08498e-05
141	3.72901e-05	4.06288e-05
142	3.70921e-05	4.0413e-05
143	3.68989e-05	4.02025e-05
144	3.67107e-05	3.99974e-05
145	3.65273e-05	3.97977e-05
146	3.6349e-05	3.96034e-05
147	3.61756e-05	3.94144e-05
148	3.60072e-05	3.9231e-05
149	3.58438e-05	3.9053e-05
150	3.56855e-05	3.88804e-05
151	3.55322e-05	3.87134e-05
152	3.53839e-05	3.85519e-05
153	3.52408e-05	3.8396e-05
154	3.51028e-05	3.82456e-05
155	3.49698e-05	3.81007e-05
156	3.4842e-05	3.79615e-05
157	3.47193e-05	3.78278e-05
158	3.46018e-05	3.76997e-05
159	3.44894e-05	3.75773e-05
160	3.43822e-05	3.74605e-05
161	3.42802e-05	3.73493e-05
162	3.41833e-05	3.72438e-05
163	3.40917e-05	3.71439e-05
164	3.40052e-05	3.70498e-05
165	3.3924e-05	3.69612e-05
166	3.38479e-05	3.68784e-05
167	3.37771e-05	3.68012e-05
168	3.37115e-05	3.67298e-05
169	3.36512e-05	3.6664e-05
170	3.3596e-05	3.66039e-05
171	3.35461e-05	3.65496e-05
172	3.35015e-05	3.65009e-05
173	3.34621e-05	3.6458e-05
174	3.34279e-05	3.64208e-05
175	3.3399e-05	3.63893e-05
176	3.33754e-05	3.63635e-05
177	3.3357e-05	3.63435e-05
178	3.33439e-05	3.63292e-05
179	3.3336e-05	3.63206e-05
180	3.33333e-05	3.63177e-05
181	3.3336e-05	3.63206e-05
182	3.33439e-05	3.63292e-05
183	3.3357e-05	3.63435e-05
184	3.33754e-05	3.63635e-05
185	3.3399e-05	3.63893e-05
186	3.34279e-05	3.64208e-05
187	3.34621e-05	3.6458e-05
188	3.35015e-05	3.65009e-05
189	3.35461e-05	3.65496e-05
190	3.3596e-05	3.66039e-05
191	3.36512e-05	3.6664e-05
192	3.37115e-05	3.67298e-05
193	3.37771e-05	3.68012e-05
194	3.38479e-05	3.68784e-05
195	3.3924e-05	3.69612e-05
196	3.40052e-05	3.70498e-05
197	3.40917e-05	3.71439e-05
198	3.41833e-05	3.72438e-05
199	3.42802e-05	3.73493e-05
200	3.43822e-05	3.74605e-05
201	3.44894e-05	3.75773e-05
202	3.46018e-05	3.76997e-05
203	3.47193e-05	3.78278e-05
204	3.4842e-05	3.79615e-05
205	3.49698e-05	3.81007e-05
206	3.51028e-05	3.82456e-05
207	3.52408e-05	3.8396e-05
208	3.53839e-05	3.85519e-05
209	3.55322e-05	3.87134e-05
210	3.56855e-05	3.88804e-05
211	3.58438e-05	3.9053e-05
212	3.60072e-05	3.9231e-05
213	3.61756e-05	3.94144e-05
214	3.6349e-05	3.96034e-05
215	3.65273e-05	3.97977e-05
216	3.67107e-05	3.99974e-05
217	3.68989e-05	4.02025e-05
218	3.70921e-05	4.0413e-05
219	3.72901e-05	4.06288e-05
220	3.7493e-05	4.08498e-05
221	3.77008e-05	4.10762e-05
222	3.79133e-05	4.13078e-05
223	3.81306e-05	4.15445e-05
224	3.83527e-05	4.17865e-05
225	3.85795e-05	4.20336e-05
226	3.8811e-05	4.22858e-05
227	3.90471e-05	4.2543e-05
228	3.92878e-05	4.28053e-05
229	3.9533e-05	4.30725e-05
230	3.97829e-05	4.33447e-05
231	4.00372e-05	4.36218e-05
232	4.02959e-05	4.39037e-05
233	4.05591e-05	4.41904e-05
234	4.08266e-05	4.44819e-05
235	4.10984e-05	4.4778e-05
236	4.13745e-05	4.50788e-05
237	4.16548e-05	4.53842e-05
238	4.19392e-05	4.56941e-05
239	4.22278e-05	4.60085e-05
240	4.25204e-05	4.63273e-05
241	4.2817e-05	4.66504e-05
242	4.31175e-05	4.69779e-05
243	4.34219e-05	4.73095e-05
244	4.37301e-05	4.76453e-05
245	4.4042e-05	4.79851e-05
246	4.43576e-05	4.8329e-05
247	4.46768e-05	4.86768e-05
248	4.49995e-05	4.90284e-05
249	4.53257e-05	4.93838e-05
250	4.56553e-05	4.97429e-05
251	4.59882e-05	5.01056e-05
252	4.63243e-05	5.04718e-05
253	4.66635e-05	5.08414e-05
254	4.70058e-05	5.12144e-05
255	4.73511e-05	5.15906e-05
256	4.76993e-05	5.19699e-05
257	4.80503e-05	5.23523e-05
258	4.8404e-05	5.27377e-05
259	4.87603e-05	5.31259e-05
260	4.91192e-05	5.35169e-05
261	4.94804e-05	5.39105e-05
262	4.9844e-05	5.43066e-05
263	5.02098e-05	5.47052e-05
264	5.05778e-05	5.51061e-05
265	5.09478e-05	5.55092e-05
266	5.13197e-05	5.59144e-05
267	5.16934e-05	5.63216e-05
268	5.20688e-05	5.67306e-05
269	5.24458e-05	5.71413e-05
270	5.28242e-05	5.75537e-05
271	5.3204e-05	5.79675e-05
272	5.35851e-05	5.83827e-05
273	5.39673e-05	5.87991e-05
274	5.43505e-05	5.92166e-05
275	5.47346e-05	5.96351e-05
276	5.51195e-05	6.00544e-05
277	5.55049e-05	6.04744e-05
278	5.5891e-05	6.0895e-05
279	5.62773e-05	6.1316e-05
280	5.6664e-05	6.17372e-05
281	5.70508e-05	6.21586e-05
282	5.74376e-05	6.258e-05
283	5.78242e-05	6.30013e-05
284	5.82106e-05	6.34223e-05
285	5.85966e-05	6.38428e-05
286	5.8982e-05	6.42628e-05
287	5.93668e-05	6.4682e-05
288	5.97508e-05	6.51003e-05
289	6.01338e-05	6.55177e-05
290	6.05157e-05	6.59338e-05
291	6.08964e-05	6.63486e-05
292	6.12758e-05	6.67619e-05
293	6.16537e-05	6.71736e-05
294	6.20299e-05	6.75835e-05
295	6.24043e-05	6.79915e-05
296	6.27768e-05	6.83974e-05
297	6.31473e-05	6.8801e-05
298	6.35156e-05	6.92022e-05
299	6.38815e-05	6.96009e-05
300	6.42449e-05	6.99968e-05
301	6.46057e-05	7.03899e-05
302	6.49637e-05	7.078e-05
303	6.53188e-05	7.11669e-05
304	6.56708e-05	7.15505e-05
305	6.60197e-05	7.19306e-05
306	6.63653e-05	7.2307e-05
307	6.67073e-05	7.26797e-05
308	6.70458e-05	7.30485e-05
309	6.73805e-05	7.34132e-05
310	6.77113e-05	7.37736e-05
311	6.80381e-05	7.41297e-05
312	6.83608e-05	7.44813e-05
313	6.86792e-05	7.48282e-05
314	6.89932e-05	7.51702e-05
315	6.93026e-05	7.55073e-05
316	6.96073e-05	7.58394e-05
317	6.99072e-05	7.61661e-05
318	7.02022e-05	7.64875e-05
319	7.04921e-05	7.68034e-05
320	7.07769e-05	7.71137e-05
321	7.10563e-05	7.74181e-05
322	7.13303e-05	7.77167e-05
323	7.15988e-05	7.80092e-05
324	7.18616e-05	7.82955e-05
325	7.21187e-05	7.85756e-05
326	7.23698e-05	7.88492e-05
327	7.2615e-05	7.91163e-05
328	7.2854e-05	7.93768e-05
329	7.30869e-05	7.96304e-05
330	7.33134e-05	7.98773e-05
331	7.35335e-05	8.01171e-05
332	7.37471e-05	8.03498e-05
333	7.39541e-05	8.05754e-05
334	7.41544e-05	8.07936e-05
335	7.4348e-05	8.10045e-05
336	7.45346e-05	8.12078e-05
337	7.47143e-05	8.14036e-05
338	7.4887e-05	8.15917e-05
339	7.50525e-05	8.17721e-05
340	7.52109e-05	8.19447e-05
341	7.5362e-05	8.21093e-05
342	7.55058e-05	8.22659e-05
343	7.56421e-05	8.24145e-05
344	7.57711e-05	8.2555e-05
345	7.58925e-05	8.26872e-05
346	7.60063e-05	8.28113e-05
347	7.61125e-05	8.2927e-05
348	7.6211e-05	8.30343e-05
349	7.63019e-05	8.31333e-05
350	7.63849e-05	8.32238e-05
351	7.64602e-05	8.33058e-05
352	7.65276e-05	8.33793e-05
353	7.65872e-05	8.34442e-05
354	7.66389e-05	8.35005e-05
355	7.66827e-05	8.35482e-05
356	7.67185e-05	8.35873e-05
357	7.67464e-05	8.36177e-05
358	7.67664e-05	8.36394e-05
359	7.67783e-05	8.36524e-05

## Sheet: g-value
TAA (deg)	Na g-value (cm s-1)
1	25.5339
1.99721	25.6585
2.99443	25.8907
3.99164	26.2336
4.98886	26.6942
5.98607	27.2821
6.98329	28.0015
7.9805	28.866
8.97772	29.8831
9.97493	31.0663
10.9721	32.421
11.9694	33.9608
12.9666	35.6917
13.9638	37.623
14.961	39.7628
15.9582	42.1132
16.9554	44.6776
17.9526	47.4584
18.9499	50.4578
19.9471	53.6667
20.9443	57.0826
21.9415	60.6937
22.9387	64.4969
23.9359	68.4712
24.9331	72.6067
25.9304	76.8854
26.9276	81.2906
27.9248	85.7985
28.922	90.3865
29.9192	95.0419
30.9164	99.7281
31.9136	104.432
32.9109	109.126
33.9081	113.784
34.9053	118.383
35.9025	122.91
36.8997	127.34
37.8969	131.649
38.8942	135.815
39.8914	139.837
40.8886	143.697
41.8858	147.364
42.883	150.854
43.8802	154.142
44.8774	157.225
45.8747	160.108
46.8719	162.778
47.8691	165.234
48.8663	167.487
49.8635	169.538
50.8607	171.385
51.8579	173.036
52.8552	174.5
53.8524	175.78
54.8496	176.896
55.8468	177.849
56.844	178.645
57.8412	179.299
58.8384	179.816
59.8357	180.213
60.8329	180.491
61.8301	180.66
62.8273	180.736
63.8245	180.716
64.8217	180.612
65.8189	180.436
66.8162	180.185
67.8134	179.868
68.8106	179.494
69.8078	179.062
70.805	178.58
71.8022	178.045
72.7994	177.472
73.7967	176.846
74.7939	176.183
75.7911	175.482
76.7883	174.748
77.7855	173.973
78.7827	173.163
79.7799	172.315
80.7772	171.44
81.7744	170.529
82.7716	169.591
83.7688	168.617
84.766	167.617
85.7632	166.586
86.7604	165.523
87.7577	164.436
88.7549	163.326
89.7521	162.183
90.7493	161.018
91.7465	159.829
92.7437	158.618
93.7409	157.385
94.7382	156.13
95.7354	154.855
96.7326	153.562
97.7298	152.25
98.727	150.923
99.7242	149.58
100.721	148.223
101.719	146.853
102.716	145.471
103.713	144.074
104.71	142.668
105.708	141.25
106.705	139.823
107.702	138.383
108.699	136.933
109.696	135.469
110.694	133.994
111.691	132.507
112.688	131.004
113.685	129.481
114.682	127.943
115.68	126.382
116.677	124.798
117.674	123.187
118.671	121.547
119.669	119.873
120.666	118.162
121.663	116.411
122.66	114.617
123.657	112.776
124.655	110.884
125.652	108.938
126.649	106.936
127.646	104.874
128.643	102.75
129.641	100.565
130.638	98.315
131.635	96.0007
132.632	93.6226
133.63	91.181
134.627	88.6792
135.624	86.1189
136.621	83.5032
137.618	80.8379
138.616	78.1273
139.613	75.3794
140.61	72.598
141.607	69.7925
142.604	66.9707
143.602	64.1421
144.599	61.3145
145.596	58.4977
146.593	55.7023
147.591	52.9376
148.588	50.2139
149.585	47.54
150.582	44.9259
151.579	42.3806
152.577	39.9121
153.574	37.5292
154.571	35.2384
155.568	33.0457
156.565	30.9572
157.563	28.977
158.56	27.1087
159.557	25.3545
160.554	23.7164
161.552	22.1946
162.549	20.7884
163.546	19.4962
164.543	18.3162
165.54	17.2451
166.538	16.2794
167.535	15.4144
168.532	14.6452
169.529	13.9671
170.526	13.3745
171.524	12.8621
172.521	12.4247
173.518	12.057
174.515	11.7538
175.513	11.511
176.51	11.3249
177.507	11.1918
178.504	11.1092
179.501	11.0753
180.499	11.0889
181.496	11.1497
182.493	11.2582
183.49	11.4161
184.487	11.6249
185.485	11.8877
186.482	12.2082
187.479	12.5898
188.476	13.0376
189.474	13.5562
190.471	14.1509
191.468	14.8267
192.465	15.5892
193.462	16.4435
194.46	17.3935
195.457	18.4449
196.454	19.6016
197.451	20.8663
198.448	22.2421
199.446	23.7308
200.443	25.3335
201.44	27.05
202.437	28.8797
203.435	30.8204
204.432	32.8697
205.429	35.0235
206.426	37.2773
207.423	39.6249
208.421	42.0595
209.418	44.5753
210.415	47.1632
211.412	49.8152
212.409	52.5223
213.407	55.2754
214.404	58.0643
215.401	60.8804
216.398	63.7144
217.396	66.556
218.393	69.3971
219.39	72.2283
220.387	75.041
221.384	77.8284
222.382	80.5833
223.379	83.2995
224.376	85.9715
225.373	88.5937
226.37	91.1635
227.368	93.6767
228.365	96.1313
229.362	98.5258
230.359	100.86
231.357	103.132
232.354	105.343
233.351	107.495
234.348	109.589
235.345	111.627
236.343	113.612
237.34	115.547
238.337	117.433
239.334	119.275
240.331	121.076
241.329	122.838
242.326	124.565
243.323	126.262
244.32	127.927
245.318	129.567
246.315	131.184
247.312	132.779
248.309	134.355
249.306	135.911
250.304	137.452
251.301	138.978
252.298	140.488
253.295	141.985
254.292	143.468
255.29	144.938
256.287	146.395
257.284	147.835
258.281	149.265
259.279	150.677
260.276	152.075
261.273	153.452
262.27	154.818
263.267	156.162
264.265	157.486
265.262	158.792
266.259	160.073
267.256	161.334
268.253	162.57
269.251	163.782
270.248	164.967
271.245	166.124
272.242	167.253
273.24	168.358
274.237	169.429
275.234	170.47
276.231	171.48
277.228	172.454
278.226	173.4
279.223	174.309
280.22	175.178
281.217	176.017
282.214	176.817
283.212	177.576
284.209	178.296
285.206	178.968
286.203	179.607
287.201	180.191
288.198	180.734
289.195	181.222
290.192	181.656
291.189	182.033
292.187	182.342
293.184	182.596
294.181	182.766
295.178	182.87
296.175	182.885
297.173	182.806
298.17	182.638
299.167	182.361
300.164	181.966
301.162	181.454
302.159	180.818
303.156	180.033
304.153	179.105
305.15	178.022
306.148	176.77
307.145	175.344
308.142	173.742
309.139	171.951
310.136	169.964
311.134	167.787
312.131	165.395
313.128	162.809
314.125	160.018
315.123	157.018
316.12	153.825
317.117	150.434
318.114	146.851
319.111	143.094
320.109	139.167
321.106	135.089
322.103	130.866
323.1	126.516
324.097	122.069
325.095	117.525
326.092	112.924
327.089	108.275
328.086	103.603
329.084	98.9363
330.081	94.2935
331.078	89.6925
332.075	85.164
333.072	80.7213
334.07	76.3922
335.067	72.1914
336.064	68.135
337.061	64.2431
338.058	60.525
339.056	56.9933
340.053	53.6596
341.05	50.5258
342.047	47.6005
343.045	44.8821
344.042	42.3756
345.039	40.0727
346.036	37.9752
347.033	36.0733
348.031	34.3646
349.028	32.8363
350.025	31.4826
351.022	30.2916
352.019	29.2556
353.017	28.3662
354.014	27.6087
355.011	26.9786
356.008	26.4693
357.006	26.0715
358.003	25.7817
359	25.5971
